# Supplementary material for: Interindividual Variation Refuses to Go Away: A Bayesian Computer Model of Language Change in Communicative Networks
Source: Front Psychol. 2021 Jun 21;12:626118. doi: 10.3389/fpsyg.2021.626118 (PMC8257003; doi:10.3389/fpsyg.2021.626118)
Supplement: Supplementary file 1 [file Data_Sheet_1.ZIP]

Archive with 1 entries (1 files):
- Supplementary_materials_ABM.html
